# Supplementary material for: Function of Polyamines in Regulating Cell Cycle Progression of Cultured Silkworm Cells
Source: Insects. 2021 Jul 8;12(7):624. doi: 10.3390/insects12070624 (PMC8306941; doi:10.3390/insects12070624)
Supplement: Supplementary file 1 [file insects-12-00624-s001.zip]

Archive with 1 entries (1 files):
- insects-1248626-supplementary.pdf
